# Supplementary material for: Is the Stalk of the SARS-CoV-2 Spike Protein Druggable?
Source: Viruses. 2022 Dec 14;14(12):2789. doi: 10.3390/v14122789 (PMC9786045; doi:10.3390/v14122789)
Supplement: Supplementary file 1 [file viruses-14-02789-s001.zip]

Archive with 4 entries (4 files):
- HTVS_Supplementary_14122022.pdf
- Supplementary_tables.xlsx
- video_S1.mpg
- video_s2.mpg
